# Supplementary material for: Seedling Responses to Organically-Derived Plant Growth Promoters: An Effects-Based Approach
Source: Plants (Basel). 2021 Mar 30;10(4):660. doi: 10.3390/plants10040660 (PMC8066269; doi:10.3390/plants10040660)
Supplement: Supplementary file 1 [file plants-10-00660-s001.zip › S1 Supplemental File - Raw Data.xlsx]

## Sheet:  Root drench all soils
PGP	Plant	N (PGP)	Mean DWT mg (PGP)	SD (PGP)	N (WATER)	Mean DWT mg (WATER)	SD (WATER)	Growing media	PGP Applied	Shoot Harvested
Actavize	Bean	7	3740	443.6	7	1068	452.2	Low N	2014-07-16	2014-08-20
Actavize	Cabbage	5	96.8	51.1	5	22	13.86	Low N	2015-02-03	2015-02-17
Actavize	Clover	5	81.4	15.19	5	25.6	4.28	Low N	2015-02-03	2015-02-17
Actavize	Coriander	4	26	17.34	4	7.75	2.217	Low N	2014-11-28	2015-01-09
Actavize	Lettuce	7	760.9	86.41	7	31.3	9.67	Low N	2014-10-24	2014-11-21
Actavize	Lucerne	4	61.25	22.142	4	8.25	4.717	Low N	2014-11-28	2015-01-09
Actavize	Mizuna	7	1191.7	135.67	7	8.6	1.4	Low N	2014-10-10	2014-11-10
Actavize	Peas	7	1682	534.8	7	457	242.9	Low N	2014-08-05	2014-09-09
Actavize	Radish	5	137.8	21.65	5	20.4	2.61	Low N	2015-02-03	2015-02-17
Actavize	Tomato	6	1290.2	273.1	11	48	113.5	Low N	2014-09-23	2014-10-22
Algoflash	Bean	7	3458	1067.6	7	1068	452.2	Low N	2014-07-16	2014-08-20
Algoflash	Cabbage	4	73.5	14.48	5	22	13.86	Low N	2015-02-03	2015-02-17
Algoflash	Peas	7	1102	1132.1	7	457	242.9	Low N	2014-08-05	2014-09-09
Algoflash	Radish	5	83.25	38.35	5	20.4	2.61	Low N	2015-02-03	2015-02-17
BabyBio	Amaranth	4	1262.4	210.9	4	861.8	244.8	High N	2014-12-10	2015-01-07
BabyBio	Amaranth	4	88	58.8	4	9.8	8.3	Low N	2014-12-10	2015-01-07
BabyBio	Cabbage	5	42	20.94	5	22	13.86	Low N	2015-02-03	2015-02-17
BabyBio	Chervil	4	1345	172.6	4	1141	223.9	High N	2014-12-10	2015-01-07
BabyBio	Chervil	4	72.5	19.2	4	26.5	3.9	Low N	2014-12-10	2015-01-07
BabyBio	Chervil	4	559.8	299.7	4	185.8	90.4	Organic	2014-12-10	2015-01-07
BabyBio	Clover	5	45	16.49	5	25.6	4.28	Low N	2015-02-03	2015-02-17
BabyBio	Lettuce	7	122	71.63	7	31.3	9.67	Low N	2014-10-24	2014-11-21
BabyBio	Radish	5	56.8	14.24	5	20.4	2.61	Low N	2015-02-03	2015-02-17
Biofeed	Bean	7	762	284.6	7	1068	452.2	Low N	2014-07-16	2014-08-20
Biofeed	Cabbage	5	21.4	4.39	5	22	13.86	Low N	2015-02-03	2015-02-17
Biofeed	Clover	5	32.2	12.62	5	25.6	4.28	Low N	2015-02-03	2015-02-17
Biofeed	Mizuna	7	11	4.51	7	8.6	1.4	Low N	2014-10-10	2014-11-10
Biofeed	Peas	7	1359	523.8	7	457	242.9	Low N	2014-08-05	2014-09-09
Biofeed	Radish	5	20.8	5.17	5	20.4	2.61	Low N	2015-02-03	2015-02-17
Bounty	Cabbage	5	83.6	22.42	5	22	13.86	Low N	2015-02-03	2015-02-17
Bounty	Celery	4	864.8	163.1	4	723.5	217.2	High N	2014-12-10	2015-01-07
Bounty	Celery	4	125	59.7	4	17	7.8	Low N	2014-12-10	2015-01-07
Bounty	Clover	5	68.6	12.2	5	25.6	4.28	Low N	2015-02-03	2015-02-17
Bounty	Mizuna	7	344.4	100.81	7	8.6	1.4	Low N	2014-10-10	2014-11-10
Bounty	Pak Choi	4	3049	1304.8	4	1433	1284.6	High N	2014-11-28	2015-01-07
Bounty	Pak Choi	4	1113	1018.4	4	34	14	Low N	2014-11-28	2015-01-07
Bounty	Pak Choi	4	2197	445.8	4	483	88.6	Organic	2014-11-28	2015-01-07
Bounty	Peas	7	3762	966.1	7	457	242.9	Low N	2014-08-05	2014-09-09
Bounty	Radish	5	85.2	20.5	5	20.4	2.61	Low N	2015-02-03	2015-02-17
Bounty	Tomato	4	302	85.15	4	61	10.58	Low N	2014-11-28	2015-01-09
Bounty	Tomato	6	558.5	241.6	11	48	113.5	Low N	2014-09-23	2014-10-22
Bounty	Wormwood	4	73	50.49	4	21.75	6.85	Low N	2014-12-10	2015-01-07
EcoFert	Amaranth	4	717.8	200.2	4	861.8	244.8	High N	2014-12-10	2015-01-07
EcoFert	Amaranth	4	8.5	1.29	4	9.8	8.3	Low N	2014-12-10	2015-01-07
EcoFert	Amaranth	4	242	49.3	4	263	91.9	Organic	2014-12-10	2015-01-07
EcoFert	Cabbage	5	19.4	8.23	5	22	13.86	Low N	2015-02-03	2015-02-17
EcoFert	Celery	4	689.2	166.8	4	723.5	217.2	High N	2014-12-10	2015-01-07
EcoFert	Celery	4	156.8	267.5	4	17	7.8	Low N	2014-12-10	2015-01-07
EcoFert	Chervil	4	966	239.3	4	1141	223.9	High N	2014-12-10	2015-01-07
EcoFert	Chervil	4	27.2	9.6	4	26.5	3.9	Low N	2014-12-10	2015-01-07
EcoFert	Chervil	4	199	131.1	4	185.8	90.4	Organic	2014-12-10	2015-01-07
EcoFert	Clover	5	34.4	11.06	5	25.6	4.28	Low N	2015-02-03	2015-02-17
EcoFert	Onion	4	449.5	53.76	4	385.2	99.67	High N	2014-12-10	2015-01-07
EcoFert	Onion	4	10	4	4	13.5	6.14	Low N	2014-12-10	2015-01-07
EcoFert	Pak Choi	4	1627	203.7	4	1433	1284.6	High N	2014-11-28	2015-01-07
EcoFert	Pak Choi	4	24	12.1	4	34	14	Low N	2014-11-28	2015-01-07
EcoFert	Pak Choi	4	518	32.8	4	483	88.6	Organic	2014-11-28	2015-01-07
EcoFert	Radish	5	23.2	6.42	5	20.4	2.61	Low N	2015-02-03	2015-02-17
EcoFert	Sage	4	27.7	4.16	4	22.5	3	Low N	2014-11-28	2015-01-09
EcoFert	Tomato	4	61.5	44.53	4	61	10.58	Low N	2014-11-28	2015-01-09
EcoFert	Wormwood	4	13.25	3.59	4	21.75	6.85	Low N	2014-12-10	2015-01-07
Just Blood&Bone	Cabbage	5	106.4	28.26	5	22	13.86	Low N	2015-02-03	2015-02-17
Just Blood&Bone	Clover	5	63.4	16.77	5	25.6	4.28	Low N	2015-02-03	2015-02-17
Just Blood&Bone	Mizuna	7	632.7	227.83	7	8.6	1.4	Low N	2014-10-10	2014-11-10
Just Blood&Bone	Radish	5	93.8	11.65	5	20.4	2.61	Low N	2015-02-03	2015-02-17
Just Fish	Cabbage	5	105	46.79	5	22	13.86	Low N	2015-02-03	2015-02-17
Just Fish	Clover	5	59.4	26.11	5	25.6	4.28	Low N	2015-02-03	2015-02-17
Just Fish	Mizuna	7	814.4	94.38	7	8.6	1.4	Low N	2014-10-10	2014-11-10
Just Fish	Radish	5	132.8	50.16	5	20.4	2.61	Low N	2015-02-03	2015-02-17
Just Fish	Tomato	4	268.5	46.08	4	61	10.58	Low N	2014-11-28	2015-01-09
Nourish	Cabbage	5	26.2	9.18	5	22	13.86	Low N	2015-02-03	2015-02-17
Nourish	Celery	4	820.2	94.1	4	723.5	217.2	High N	2014-12-10	2015-01-07
Nourish	Celery	4	66.5	27.1	4	17	7.8	Low N	2014-12-10	2015-01-07
Nourish	Clover	5	23.4	6.23	5	25.6	4.28	Low N	2015-02-03	2015-02-17
Nourish	Peas	7	2262	669.9	7	457	242.9	Low N	2014-08-05	2014-09-09
Nourish	Radish	5	27.8	11.1	5	20.4	2.61	Low N	2015-02-03	2015-02-17
Nourish	Wormwood	4	88.75	63.9	4	21.75	6.85	Low N	2014-12-10	2015-01-07
Phostrogen	Amaranth	4	1487.5	215.1	4	861.8	244.8	High N	2014-12-10	2015-01-07
Phostrogen	Amaranth	4	79.5	53.2	4	9.8	8.3	Low N	2014-12-10	2015-01-07
Phostrogen	Amaranth	4	1025.8	278.5	4	263	91.9	Organic	2014-12-10	2015-01-07
Phostrogen	Cabbage	5	107	32.66	5	22	13.86	Low N	2015-02-03	2015-02-17
Phostrogen	Celery	4	733.2	340	4	723.5	217.2	High N	2014-12-10	2015-01-07
Phostrogen	Celery	4	248.2	122.7	4	17	7.8	Low N	2014-12-10	2015-01-07
Phostrogen	Chervil	4	1214.2	542.5	4	1141	223.9	High N	2014-12-10	2015-01-07
Phostrogen	Chervil	4	87.8	59.5	4	26.5	3.9	Low N	2014-12-10	2015-01-07
Phostrogen	Chervil	4	546	247.2	4	185.8	90.4	Organic	2014-12-10	2015-01-07
Phostrogen	Clover	5	55	11.14	5	25.6	4.28	Low N	2015-02-03	2015-02-17
Phostrogen	Lettuce	6	760.7	160.93	7	31.3	9.67	Low N	2014-10-24	2014-11-21
Phostrogen	Mizuna	7	946.4	172.63	7	8.6	1.4	Low N	2014-10-10	2014-11-10
Phostrogen	Onion	4	329	126	4	385.2	99.67	High N	2014-12-10	2015-01-07
Phostrogen	Onion	4	82	32.75	4	13.5	6.14	Low N	2014-12-10	2015-01-07
Phostrogen	Onion	4	105.5	62.62	4	98.5	33.88	Organic	2014-12-10	2015-01-07
Phostrogen	Pak Choi	4	3531	972	4	1433	1284.6	High N	2014-11-28	2015-01-07
Phostrogen	Pak Choi	4	1809	722.4	4	34	14	Low N	2014-11-28	2015-01-07
Phostrogen	Pak Choi	4	2712	451.6	4	483	88.6	Organic	2014-11-28	2015-01-07
Phostrogen	Radish	5	100.8	16.53	5	20.4	2.61	Low N	2015-02-03	2015-02-17
Phostrogen	Tomato	6	923.7	126.4	11	48	113.5	Low N	2014-09-23	2014-10-22
Phostrogen	Wormwood	4	207.25	54.32	4	21.75	6.85	Low N	2014-12-10	2015-01-07
Seasol	Amaranth	4	564.5	172.7	4	861.8	244.8	High N	2014-12-10	2015-01-07
Seasol	Amaranth	4	12.75	5.5	4	9.8	8.3	Low N	2014-12-10	2015-01-07
Seasol	Amaranth	4	184.8	39.1	4	263	91.9	Organic	2014-12-10	2015-01-07
Seasol	Bean	7	1597	483.7	7	1068	452.2	Low N	2014-07-16	2014-08-20
Seasol	Cabbage	5	18.4	2.79	5	22	13.86	Low N	2015-02-03	2015-02-17
Seasol	Celery	4	584.2	405.2	4	723.5	217.2	High N	2014-12-10	2015-01-07
Seasol	Celery	4	18.2	2.5	4	17	7.8	Low N	2014-12-10	2015-01-07
Seasol	Chervil	4	1002.8	368.1	4	1141	223.9	High N	2014-12-10	2015-01-07
Seasol	Chervil	4	27	10.6	4	26.5	3.9	Low N	2014-12-10	2015-01-07
Seasol	Chervil	4	202	94.6	4	185.8	90.4	Organic	2014-12-10	2015-01-07
Seasol	Clover	5	30.6	8.08	5	25.6	4.28	Low N	2015-02-03	2015-02-17
Seasol	Lettuce	7	39.3	13.51	7	31.3	9.67	Low N	2014-10-24	2014-11-21
Seasol	Lucerne	4	8	3.606	4	8.25	4.717	Low N	2014-11-28	2015-01-09
Seasol	Mizuna	7	39.6	23.43	7	8.6	1.4	Low N	2014-10-10	2014-11-10
Seasol	Onion	4	337.2	100.31	4	385.2	99.67	High N	2014-12-10	2015-01-07
Seasol	Onion	4	15.2	3.77	4	13.5	6.14	Low N	2014-12-10	2015-01-07
Seasol	Onion	4	118.5	57.99	4	98.5	33.88	Organic	2014-12-10	2015-01-07
Seasol	Pak Choi	4	1324	873.2	4	1433	1284.6	High N	2014-11-28	2015-01-07
Seasol	Pak Choi	4	28	13	4	34	14	Low N	2014-11-28	2015-01-07
Seasol	Pak Choi	4	465	73.5	4	483	88.6	Organic	2014-11-28	2015-01-07
Seasol	Peas	7	1714	474.6	7	457	242.9	Low N	2014-08-05	2014-09-09
Seasol	Radish	5	26	19.53	5	20.4	2.61	Low N	2015-02-03	2015-02-17
Seasol	Sage	4	25.2	4.35	4	22.5	3	Low N	2014-11-28	2015-01-09
Seasol	Wormwood	4	11.25	3.77	4	21.75	6.85	Low N	2014-12-10	2015-01-07
Synerlogic	Amaranth	4	1177.8	464.6	4	861.8	244.8	High N	2014-12-10	2015-01-07
Synerlogic	Amaranth	4	76.2	92.7	4	9.8	8.3	Low N	2014-12-10	2015-01-07
Synerlogic	Amaranth	4	673.8	39.3	4	263	91.9	Organic	2014-12-10	2015-01-07
Synerlogic	Bean	7	3914	535.4	7	1068	452.2	Low N	2014-07-16	2014-08-20
Synerlogic	Cabbage	5	83.6	24.24	5	22	13.86	Low N	2015-02-03	2015-02-17
Synerlogic	Celery	4	849	125.4	4	723.5	217.2	High N	2014-12-10	2015-01-07
Synerlogic	Celery	4	517.2	395.1	4	17	7.8	Low N	2014-12-10	2015-01-07
Synerlogic	Chervil	4	1344.5	256.9	4	1141	223.9	High N	2014-12-10	2015-01-07
Synerlogic	Chervil	4	182.8	58.5	4	26.5	3.9	Low N	2014-12-10	2015-01-07
Synerlogic	Chervil	4	818.3	73.4	4	185.8	90.4	Organic	2014-12-10	2015-01-07
Synerlogic	Clover	5	70	13.84	5	25.6	4.28	Low N	2015-02-03	2015-02-17
Synerlogic	Coriander	4	59.25	19.619	4	7.75	2.217	Low N	2014-11-28	2015-01-09
Synerlogic	Lettuce	7	897.7	131.82	7	31.3	9.67	Low N	2014-10-24	2014-11-21
Synerlogic	Mizuna	7	251.4	115.95	7	8.6	1.4	Low N	2014-10-10	2014-11-10
Synerlogic	Onion	4	490.2	54.92	4	385.2	99.67	High N	2014-12-10	2015-01-07
Synerlogic	Onion	4	130.8	15.24	4	13.5	6.14	Low N	2014-12-10	2015-01-07
Synerlogic	Onion	4	119.5	30.03	4	98.5	33.88	Organic	2014-12-10	2015-01-07
Synerlogic	Pak Choi	4	3504	421.4	4	1433	1284.6	High N	2014-11-28	2015-01-07
Synerlogic	Pak Choi	4	1514	353.5	4	34	14	Low N	2014-11-28	2015-01-07
Synerlogic	Pak Choi	4	2005	847.5	4	483	88.6	Organic	2014-11-28	2015-01-07
Synerlogic	Peas	7	2536	1138.9	7	457	242.9	Low N	2014-08-05	2014-09-09
Synerlogic	Radish	5	114.8	16.05	5	20.4	2.61	Low N	2015-02-03	2015-02-17
Synerlogic	Sage	4	713.5	207.22	4	22.5	3	Low N	2014-11-28	2015-01-09
Synerlogic	Tomato	6	1000.2	454.7	11	48	113.5	Low N	2014-09-23	2014-10-22
Synerlogic	Wormwood	4	243	79.4	4	21.75	6.85	Low N	2014-12-10	2015-01-07
Vertesea	Amaranth	4	509.2	234.7	4	861.8	244.8	High N	2014-12-10	2015-01-07
Vertesea	Amaranth	4	10	2.7	4	9.8	8.3	Low N	2014-12-10	2015-01-07
Vertesea	Bean	7	1386	431.8	7	1068	452.2	Low N	2014-07-16	2014-08-20
Vertesea	Cabbage	5	28.6	13.59	5	22	13.86	Low N	2015-02-03	2015-02-17
Vertesea	Celery	4	673.5	377.3	4	723.5	217.2	High N	2014-12-10	2015-01-07
Vertesea	Celery	4	16.8	1	4	17	7.8	Low N	2014-12-10	2015-01-07
Vertesea	Chervil	4	1056	97.3	4	1141	223.9	High N	2014-12-10	2015-01-07
Vertesea	Chervil	4	49.8	48.1	4	26.5	3.9	Low N	2014-12-10	2015-01-07
Vertesea	Clover	5	24.8	7.19	5	25.6	4.28	Low N	2015-02-03	2015-02-17
Vertesea	Coriander	4	4.75	1.258	4	7.75	2.217	Low N	2014-11-28	2015-01-09
Vertesea	Lettuce	7	34	15.14	7	31.3	9.67	Low N	2014-10-24	2014-11-21
Vertesea	Lucerne	4	7.75	2.5	4	8.25	4.717	Low N	2014-11-28	2015-01-09
Vertesea	Mizuna	7	11.1	3.13	7	8.6	1.4	Low N	2014-10-10	2014-11-10
Vertesea	Onion	4	373.8	106.3	4	385.2	99.67	High N	2014-12-10	2015-01-07
Vertesea	Onion	4	11.8	3.2	4	13.5	6.14	Low N	2014-12-10	2015-01-07
Vertesea	Pak Choi	4	2173	440.7	4	1433	1284.6	High N	2014-11-28	2015-01-07
Vertesea	Pak Choi	4	22.8	8.5	4	34	14	Low N	2014-11-28	2015-01-07
Vertesea	Pak Choi	4	442	152.5	4	483	88.6	Organic	2014-11-28	2015-01-07
Vertesea	Peas	7	1784	497.7	7	457	242.9	Low N	2014-08-05	2014-09-09
Vertesea	Radish	5	20.8	4.66	5	20.4	2.61	Low N	2015-02-03	2015-02-17
Vertesea	Wormwood	4	15	6.16	4	21.75	6.85	Low N	2014-12-10	2015-01-07
Wondergrow	Cabbage	5	104	41.85	5	22	13.86	Low N	2015-02-03	2015-02-17
Wondergrow	Clover	5	68.8	19.69	5	25.6	4.28	Low N	2015-02-03	2015-02-17
Wondergrow	Peas	7	2128	1054.4	7	457	242.9	Low N	2014-08-05	2014-09-09
Wondergrow	Radish	5	122.8	15.96	5	20.4	2.61	Low N	2015-02-03	2015-02-17
Yates fish	Cabbage	5	22.2	8.26	5	22	13.86	Low N	2015-02-03	2015-02-17
Yates fish	Clover	5	35.8	8.17	5	25.6	4.28	Low N	2015-02-03	2015-02-17
Yates fish	Lucerne	4	8.75	0.957	4	8.25	4.717	Low N	2014-11-28	2015-01-09
Yates fish	Mizuna	7	18.1	10.92	7	8.6	1.4	Low N	2014-10-10	2014-11-10
Yates fish	Peas	7	3261	383.7	7	457	242.9	Low N	2014-08-05	2014-09-09
Yates fish	Radish	5	29.4	5.86	5	20.4	2.61	Low N	2015-02-03	2015-02-17
Yates fish	Tomato	4	52.5	33.81	4	61	10.58	Low N	2014-11-28	2015-01-09
Yates fish	Tomato	6	18.5	9	11	48	113.5	Low N	2014-09-23	2014-10-22
Yates sw	Amaranth	4	513	171.4	4	861.8	244.8	High N	2014-12-10	2015-01-07
Yates sw	Amaranth	4	13.75	13.5	4	9.8	8.3	Low N	2014-12-10	2015-01-07
Yates sw	Amaranth	4	219.8	78.4	4	263	91.9	Organic	2014-12-10	2015-01-07
Yates sw	Bean	7	986	243.3	7	1068	452.2	Low N	2014-07-16	2014-08-20
Yates sw	Cabbage	4	16.75	5.56	5	22	13.86	Low N	2015-02-03	2015-02-17
Yates sw	Celery	4	711.8	153.3	4	723.5	217.2	High N	2014-12-10	2015-01-07
Yates sw	Celery	4	16	11.5	4	17	7.8	Low N	2014-12-10	2015-01-07
Yates sw	Chervil	4	916.2	21.7	4	1141	223.9	High N	2014-12-10	2015-01-07
Yates sw	Chervil	4	27.2	12.3	4	26.5	3.9	Low N	2014-12-10	2015-01-07
Yates sw	Chervil	4	89	59.4	4	185.8	90.4	Organic	2014-12-10	2015-01-07
Yates sw	Clover	5	27.6	7.09	5	25.6	4.28	Low N	2015-02-03	2015-02-17
Yates sw	Coriander	4	9.25	1.258	4	7.75	2.217	Low N	2014-11-28	2015-01-09
Yates sw	Lettuce	7	30.9	12.02	7	31.3	9.67	Low N	2014-10-24	2014-11-21
Yates sw	Mizuna	7	10.7	2.98	7	8.6	1.4	Low N	2014-10-10	2014-11-10
Yates sw	Onion	4	320	87.88	4	385.2	99.67	High N	2014-12-10	2015-01-07
Yates sw	Onion	4	16	4.69	4	13.5	6.14	Low N	2014-12-10	2015-01-07
Yates sw	Onion	4	110.3	4.73	4	98.5	33.88	Organic	2014-12-10	2015-01-07
Yates sw	Pak Choi	4	1675	153.7	4	1433	1284.6	High N	2014-11-28	2015-01-07
Yates sw	Pak Choi	4	21.8	8.7	4	34	14	Low N	2014-11-28	2015-01-07
Yates sw	Pak Choi	4	519	61.5	4	483	88.6	Organic	2014-11-28	2015-01-07
Yates sw	Peas	7	1464	444.9	7	457	242.9	Low N	2014-08-05	2014-09-09
Yates sw	Radish	5	22.8	5.93	5	20.4	2.61	Low N	2015-02-03	2015-02-17
Yates sw	Sage	4	27.2	6.18	4	22.5	3	Low N	2014-11-28	2015-01-09
Yates sw	Tomato	6	17.7	7.9	11	48	113.5	Low N	2014-09-23	2014-10-22
Yates sw	Wormwood	4	11.25	4.86	4	21.75	6.85	Low N	2014-12-10	2015-01-07

## Sheet: Root drench dose response
PGP	Plant	Dose x RR	N (PGP)	Mean DWT mg (PGP)	SD (PGP)	N (WATER)	Mean DWT mg (WATER)	SD (WATER)
EcoFert	Sage	0.25	4	22	2.35	4	22.5	3
EcoFert	Sage	0.5	4	27	3.37	4	22.5	3
EcoFert	Sage	1	4	27.7	2.4	4	22.5	3
EcoFert	Sage	2	4	24.7	5.17	4	22.5	3
EcoFert	Sage	4	4	29.5	1.55	4	22.5	3
Seasol	Sage	0.25	4	21	1.08	4	22.5	3
Seasol	Sage	0.5	4	22.7	3.67	4	22.5	3
Seasol	Sage	1	4	25.2	2.17	4	22.5	3
Seasol	Sage	2	4	22.2	3.2	4	22.5	3
Seasol	Sage	4	4	28.2	3.57	4	22.5	3
Synerlogic	Sage	0.25	4	90.2	5.79	4	22.5	3
Synerlogic	Sage	0.5	4	268.2	17.87	4	22.5	3
Synerlogic	Sage	1	4	713.5	103.61	4	22.5	3
Synerlogic	Sage	2	4	1401.2	306.34	4	22.5	3
Synerlogic	Sage	4	4	787	237.92	4	22.5	3
Yates SW	Sage	0.25	4	20.5	3.48	4	22.5	3
Yates SW	Sage	0.5	4	24.5	4.66	4	22.5	3
Yates SW	Sage	1	4	27.2	3.09	4	22.5	3
Yates SW	Sage	2	4	24.2	2.39	4	22.5	3
Yates SW	Sage	4	4	21.8	2.1	4	22.5	3
Bounty	Tomatoes	0.25	4	66.2	11.74	4	61	10.58
Bounty	Tomatoes	0.5	4	116.5	21.61	4	61	10.58
Bounty	Tomatoes	1	4	302	42.58	4	61	10.58
Bounty	Tomatoes	2	4	422	76.1	4	61	10.58
Bounty	Tomatoes	4	4	762.8	41.32	4	61	10.58
EcoFert	Tomatoes	0.25	4	57.8	19.61	4	61	10.58
EcoFert	Tomatoes	0.5	4	33.2	14.02	4	61	10.58
EcoFert	Tomatoes	1	4	61.5	22.27	4	61	10.58
EcoFert	Tomatoes	2	4	47.5	16.54	4	61	10.58
EcoFert	Tomatoes	4	4	31	4.14	4	61	10.58
Just Fish	Tomatoes	0.25	4	140	34	4	61	10.58
Just Fish	Tomatoes	0.5	4	147.2	41.9	4	61	10.58
Just Fish	Tomatoes	1	4	268.5	23.04	4	61	10.58
Just Fish	Tomatoes	2	4	601	98.43	4	61	10.58
Just Fish	Tomatoes	4	4	953.8	43.11	4	61	10.58
Yates Fish	Tomatoes	0.25	4	54.2	13.95	4	61	10.58
Yates Fish	Tomatoes	0.5	4	45	17.87	4	61	10.58
Yates Fish	Tomatoes	1	4	52.5	16.9	4	61	10.58
Yates Fish	Tomatoes	2	4	59	24.92	4	61	10.58
Yates Fish	Tomatoes	4	4	38.8	8.19	4	61	10.58
Actavize	Coriander	0.25	4	14.5	5.439	4	7.75	2.218
Actavize	Coriander	0.5	4	31	6.285	4	7.75	2.218
Actavize	Coriander	1	4	26	8.67	4	7.75	2.218
Actavize	Coriander	2	4	88.5	25.412	4	7.75	2.218
Actavize	Coriander	4	4	94	21.981	4	7.75	2.218
Synerlogic	Coriander	0.25	4	9.25	2.056	4	7.75	2.218
Synerlogic	Coriander	0.5	4	14.5	2.958	4	7.75	2.218
Synerlogic	Coriander	1	4	59.25	9.81	4	7.75	2.218
Synerlogic	Coriander	2	4	151.5	7.182	4	7.75	2.218
Synerlogic	Coriander	4	4	116.75	20.568	4	7.75	2.218
Vertesea	Coriander	0.25	4	9	2.799	4	7.75	2.218
Vertesea	Coriander	0.5	4	7.75	0.629	4	7.75	2.218
Vertesea	Coriander	1	4	4.75	0.629	4	7.75	2.218
Vertesea	Coriander	2	4	8.75	2.175	4	7.75	2.218
Vertesea	Coriander	4	4	15	2.646	4	7.75	2.218
Yates SW	Coriander	0.25	4	11.5	2.598	4	7.75	2.218
Yates SW	Coriander	0.5	4	5.25	0.854	4	7.75	2.218
Yates SW	Coriander	1	4	9.25	0.629	4	7.75	2.218
Yates SW	Coriander	2	4	16	9.037	4	7.75	2.218
Yates SW	Coriander	4	4	10	3.367	4	7.75	2.218
Actavize	Lucerne	0.25	4	13.5	3.708	4	8.25	4.716
Actavize	Lucerne	0.5	4	33.75	5.121	4	8.25	4.716
Actavize	Lucerne	1	4	61.25	11.071	4	8.25	4.716
Actavize	Lucerne	2	4	78	18.065	4	8.25	4.716
Actavize	Lucerne	4	4	84.5	15.602	4	8.25	4.716
Seasol	Lucerne	0.25	4	10.5	1.19	4	8.25	4.716
Seasol	Lucerne	0.5	4	11	3.582	4	8.25	4.716
Seasol	Lucerne	1	4	9.25	1.931	4	8.25	4.716
Seasol	Lucerne	2	4	11.75	2.869	4	8.25	4.716
Seasol	Lucerne	4	4	10.5	1.555	4	8.25	4.716
Vertesea	Lucerne	0.25	4	6	0.707	4	8.25	4.716
Vertesea	Lucerne	0.5	4	10.75	0.75	4	8.25	4.716
Vertesea	Lucerne	1	4	7.75	1.25	4	8.25	4.716
Vertesea	Lucerne	2	4	13.75	4.956	4	8.25	4.716
Vertesea	Lucerne	4	4	7	1.581	4	8.25	4.716
Yates Fish	Lucerne	0.25	4	7.5	1.258	4	8.25	4.716
Yates Fish	Lucerne	0.5	4	9.5	1.756	4	8.25	4.716
Yates Fish	Lucerne	1	4	8.75	0.479	4	8.25	4.716
Yates Fish	Lucerne	2	4	8.5	2.062	4	8.25	4.716
Yates Fish	Lucerne	4	4	8.75	0.629	4	8.25	4.716

## Sheet: Foliar spray
PGP	Plant	N (PGP)	Mean DWT mg (PGP)	SD (PGP)	N (WATER)	Mean DWT mg (WATER)	SD (WATER)
Actavize	Mustard	4	545	38.13	12	496.4	110.02
Actavize	Pak Choi	4	488.8	50.29	12	454.8	119.15
Actavize	Tomato	4	606	175.52	12	636	41.48
AlgoFlash	Mustard	4	602.5	38.3	12	496.4	110.02
AlgoFlash	Pak Choi	4	546.8	90.17	12	454.8	119.15
AlgoFlash	Tomato	4	742.5	62.47	12	636	41.48
BabyBio	Mustard	4	660.2	22.6	12	496.4	110.02
BabyBio	Pak Choi	4	479	109.4	12	454.8	119.15
BabyBio	Tomato	4	754.8	39.13	12	636	41.48
Biofeed	Mustard	4	460.2	38.06	12	496.4	110.02
Biofeed	Pak Choi	4	403	20.93	12	454.8	119.15
Biofeed	Tomato	4	429.5	133.2	12	636	41.48
Bounty	Mustard	4	690.2	149.54	12	496.4	110.02
Bounty	Pak Choi	4	437.8	64.56	12	454.8	119.15
Bounty	Tomato	4	669.2	103.1	12	636	41.48
EcoFert	Mustard	4	526.8	89.07	12	496.4	110.02
EcoFert	Pak Choi	4	452.2	59.38	12	454.8	119.15
EcoFert	Tomato	4	441.8	139.19	12	636	41.48
Just BB	Mustard	4	730	85.19	12	496.4	110.02
Just BB	Pak Choi	4	432	72.06	12	454.8	119.15
Just BB	Tomato	4	528.8	130.56	12	636	41.48
Just Fish	Mustard	4	579	158.58	12	496.4	110.02
Just Fish	Pak Choi	4	493	124.14	12	454.8	119.15
Just Fish	Tomato	4	557	99.87	12	636	41.48
Nourish	Mustard	4	494.2	45.65	12	496.4	110.02
Nourish	Pak Choi	4	392.5	70.78	12	454.8	119.15
Nourish	Tomato	4	567.2	108.13	12	636	41.48
Phostrogen	Mustard	4	651.2	75.25	12	496.4	110.02
Phostrogen	Pak Choi	4	384.2	62.15	12	454.8	119.15
Phostrogen	Tomato	4	408.5	90.52	12	636	41.48
Seasol	Mustard	4	355	89.85	12	496.4	110.02
Seasol	Pak Choi	4	406.8	113.61	12	454.8	119.15
Seasol	Tomato	4	661.2	75.85	12	636	41.48
Synerlogic	Mustard	4	549.2	63.26	12	496.4	110.02
Synerlogic	Pak Choi	4	497.5	194.88	12	454.8	119.15
Synerlogic	Tomato	4	434.5	141.99	12	636	41.48
Vertesea	Mustard	4	679.8	56.27	12	496.4	110.02
Vertesea	Pak Choi	4	521	110.53	12	454.8	119.15
Vertesea	Tomato	4	425.8	92.02	12	636	41.48
Yates Fish	Mustard	4	525.8	49.39	12	496.4	110.02
Yates Fish	Pak Choi	4	481.5	80.21	12	454.8	119.15
Yates Fish	Tomato	4	676.5	81.79	12	636	41.48
Yates SW	Mustard	4	544	43.53	12	496.4	110.02
Yates SW	Pak Choi	4	395.8	59.79	12	454.8	119.15
Yates SW	Tomato	4	645.2	77.06	12	636	41.48
Wondergro	Mustard	4	732.25	122.821	12	496.4	110.02
Wondergro	Pak Choi	4	441	51.5946	12	454.8	119.15
Wondergro	Tomato	4	650	127.4	12	636	41.48
